# Supplementary material for: Previous oil exposure alters Gulf Killifish Fundulus grandis oil avoidance behavior
Source: PeerJ. 2020 Dec 18;8:e10587. doi: 10.7717/peerj.10587 (PMC7751417; doi:10.7717/peerj.10587)
Supplement: Supplemental Information 1 — Each row is data from one trial measuring fish occupancy in the tank. Treatment-Previous Exposure column is the level of previous exposure (control, low, medium, or high) that fish were exposed to; Comparison-Oil Used in Preference Test: refers to the relative oil concentration used in the preference experiments (Low, Medium, High); Proportion of Time in Oil: proportion calculated from observations of location preference made every 30 s for 10 min trial duration divided by total number of observations; Proportion of Time in No Oil: proportion calculated from observations of location preference made every 30 s for 10 min trial duration divided by total number of observations. [file peerj-08-10587-s001.xlsx]

## Sheet: Data
Treatment - Previous Exposure	Comparison - Oil Used in Preference Test	Proportion of Time in Oil	Proportion of Time in No Oil
Control	High	0.25	0.75
Control	High	0.3	0.7
Control	High	0.3	0.7
Control	High	0.3	0.7
Control	High	0.45	0.55
Control	High	0.25	0.75
Control	High	0.4	0.6
Control	High	0.5	0.5
Control	Low	0.5	0.5
Control	Low	0.4	0.6
Control	Low	0.45	0.55
Control	Low	0.3	0.7
Control	Low	0.3	0.7
Control	Low	0.45	0.55
Control	Low	0.3	0.7
Control	Low	0.35	0.65
Control	Medium	0.2	0.8
Control	Medium	0.2	0.8
Control	Medium	0.3	0.7
Control	Medium	0.4	0.6
Control	Medium	0.25	0.75
Control	Medium	0.25	0.75
Control	Medium	0.4	0.6
Control	Medium	0.35	0.65
High	Low	0.7	0.3
High	Low	0.35	0.65
High	Low	0.75	0.25
High	Low	0.5	0.5
High	Low	0.6	0.4
High	Low	0.55	0.45
High	Low	0.55	0.45
High	Low	0.5	0.5
Low	High	0.7	0.3
Low	High	0.4	0.6
Low	High	0.15	0.85
Low	High	0.45	0.55
Low	High	0.4	0.6
Low	High	0.45	0.55
Low	High	0.45	0.55
Low	High	0.35	0.65
Low	Low	0.8	0.2
Low	Low	0.45	0.55
Low	Low	0.6	0.4
Low	Low	0.7	0.3
Low	Low	0.35	0.65
Low	Low	0.35	0.65
Low	Low	0.35	0.65
Low	Low	0.4	0.6
Low	Medium	0.65	0.35
Low	Medium	0.4	0.6
Low	Medium	0.3	0.7
Low	Medium	0.35	0.65
Low	Medium	0.7	0.3
Low	Medium	0.5	0.5
Low	Medium	0.55	0.45
Low	Medium	0.65	0.35
Medium	High	0.5	0.5
Medium	High	0.45	0.55
Medium	High	0.55	0.45
Medium	High	0.65	0.35
Medium	High	0.4	0.6
Medium	High	0.25	0.75
Medium	High	0.5	0.5
Medium	High	0.3	0.7
Medium	Low	0.6	0.4
Medium	Low	0.4	0.6
Medium	Low	0.35	0.65
Medium	Low	0.6	0.4
Medium	Low	0.35	0.65
Medium	Low	0.2	0.8
Medium	Low	0.55	0.45
Medium	Low	0.3	0.7
Medium	Medium	0.5	0.5
Medium	Medium	0.6	0.4
Medium	Medium	0.65	0.35
Medium	Medium	0.35	0.65
